# Supplementary material for: Effect of vineyard soil variability on chlorophyll fluorescence, yield and quality of table grape as influenced by soil moisture, grown under double cropping system in protected condition
Source: PeerJ. 2018 Sep 4;6:e5592. doi: 10.7717/peerj.5592 (PMC6128259; doi:10.7717/peerj.5592)
Supplement: Supplemental Information 1 [file peerj-06-5592-s001.xlsx]

## Sheet: Soil Moisture
		Winter					Winter							Summer					Summer
			Moisture in 0-20cm					Moisture in 20-40cm							Moisture in 0-20cm					Moisture in 20-40cm
			Rep	Treat	%Moisture			Rep	Treat	%Moisture					Rep	Treat	%Moisture			Rep	Treat	%Moisture
		R1T1	1	1	30.45		R1T1	1	1	40.52				R1T1	1	1	40.09		R1T1	1	1	55.54
		R1T2	1	2	28.22		R1T2	1	2	34.29				R1T2	1	2	36.51		R1T2	1	2	50.02
		R1T3	1	3	22.52		R1T3	1	3	27.85				R1T3	1	3	34.05		R1T3	1	3	46.65
		R2T1	2	1	31.42		R2T1	2	1	41.75				R2T1	2	1	41.14		R2T1	2	1	57.86
		R2T2	2	2	27.97		R2T2	2	2	32.42				R2T2	2	2	37.25		R2T2	2	2	49.15
		R2T3	2	3	23.49		R2T3	2	3	26.2				R2T3	2	3	32.2		R2T3	2	3	43.62
		R3T1	3	1	30.48		R3T1	3	1	44.7				R3T1	3	1	43.63		R3T1	3	1	54.02
		R3T2	3	2	25.61		R3T2	3	2	36.1				R3T2	3	2	35.59		R3T2	3	2	48.83
		R3T3	3	3	21		R3T3	3	3	29.64				R3T3	3	3	32.81		R3T3	3	3	45.01

## Sheet: Berry Ch
	Winter	Winter	Winter	Winter	Winter	Winter	Winter		Summer	Summer	Summer	Summer	Summer	Summer	Summer
		Cluster wt	Clus/tree	Yield (kg)	Ind fruit wt	Width	Length			Cluster wt	Clus/tree	Yield (kg)	weight	Width	Length
	R1T1	431.95	13	5.62	5.09	20.38	22.89		R1T1	470.33	12	5.64	6.43	21.26	23.75
	R1T2	514.57	18	9.26	5.35	20.3	21.73		R1T2	600.47	17	10.21	6.16	20.73	22.95
	R1T3	465.65	16	7.45	5.13	20.39	22.92		R1T3	628.5	16	10.06	6.19	20.7	22.91
	R2T1	463.9	12	5.57	6.03	21.07	24.21		R2T1	530.51	10	5.31	6.94	21.58	23.7
	R2T2	504.85	17	8.58	5.2	20.05	22.55		R2T2	643.9	19	12.23	6.56	21.37	22.61
	R2T3	482.5	14	6.76	5.08	19.89	21.75		R2T3	552.35	15	8.29	6.42	21.13	23.157
	R3T1	469.85	11	5.17	5.29	20.31	23.6		R3T1	510.77	13	6.64	7.02	22.1	23.73
	R3T2	516.12	17	8.77	5.1	20.13	22.25		R3T2	600.86	20	12.02	6.58	21.51	23.85
	R3T3	471.95	13	6.14	5.16	19.91	21.68		R3T3	600.72	14	8.41	5.85	20.14	22.37

## Sheet: TSS-pH-Acidity
	Winter	Winter	Winter	Winter	Winter	Winter		Summer	Summer	Summer	Summer	Summer	Summer
	Rep	Treat	TSS	pH	Acidity	TSS/Acidity		Rep	Treat	TSS	pH	Acidity	TSS/Acidity
	1	1	17	3.5	0.49	30.6122		1	1	16.88	3.41	0.59	25.22
	1	2	18.5	3.7	0.46	35.8696		1	2	17.67	3.44	0.59	28.25
	1	3	19.5	4	0.45	38.8889		1	3	18.5	3.63	0.49	33.67
	2	1	17.5	3.6	0.52	29.8077		2	1	16.83	3.3	0.7	21.19
	2	2	18.5	3.7	0.47	35.1064		2	2	17.83	3.55	0.7	22.61
	2	3	18.5	3.9	0.47	35.1064		2	3	18	3.52	0.53	32.08
	3	1	17	3.5	0.5	30		3	1	17	3.38	0.8	18.75
	3	2	18	3.4	0.46	34.7826		3	2	17	3.29	0.55	27.27
	3	3	19	3.7	0.44	38.6364		3	3	18.5	3.8	0.49	33.67

## Sheet: Phenolics-Flavanoid-Antioxidant
	Winter	Winter	Winter	Winter	Winter		Summer	Summer	Summer	Summer	Summer
	Rep	Treat	Phenolics (mg/100g)	Flavanoid (mg/100g)	Antioxidant μMTE		Rep	Treat	Phenolics (mg/100g)	Flavanoid (mg/100g)	Antioxidant μMTE
	1	1	652.4	1247	10.63		1	1	420.8	1120.8	9.79
	1	2	667.8	1703	14.51		1	2	612.9	1629.3	14.41
	1	3	500	1512	12.17		1	3	510.8	1531.6	11.94
	2	1	536.1	1258	10.31		2	1	460.1	1160.1	9.15
	2	2	628.7	1874	14.94		2	2	608.9	1598.2	12.76
	2	3	489.4	1756	11.86		2	3	489.4	1493.7	11.25
	3	1	629.3	1380	8.83		3	1	412.9	1112.9	8.26
	3	2	659.9	2087	13.89		3	2	600	1680.4	11.93
	3	3	510	1714	13.77		3	3	540.6	1540.4	12.47

## Sheet: Anthocyanin
	Winter	Winter	Winter		Winter	Winter	Winter		Winter	Winter	Winter		Winter	Winter	Winter		Winter	Winter	Winter		Winter	Winter	Winter
	Rep	Treat	DP		Rep	Treat	CG		Rep	Treat	PT		Rep	Treat	PN		Rep	Treat	MV		Rep	Treat	Total
	1	1	185.52		1	1	41.64		1	1	134.29		1	1	88.08		1	1	262.1		1	1	778.65
	1	2	201.78		1	2	49.05		1	2	155.78		1	2	100.68		1	2	309.32		1	2	871.72
	1	3	190.2		1	3	45.25		1	3	152.91		1	3	96.96		1	3	306.76		1	3	834.5
	2	1	185.52		2	1	38.91		2	1	134.29		2	1	93.06		2	1	262.1		2	1	825.65
	2	2	214.02		2	2	49.05		2	2	140.86		2	2	90.9		2	2	322.94		2	2	900.1
	2	3	197.1		2	3	48.35		2	3	148.79		2	3	99.96		2	3	323.8		2	3	800.52
	3	1	189.66		3	1	39.53		3	1	127.16		3	1	101.46		3	1	226.84		3	1	769.29
	3	2	211.14		3	2	54.18		3	2	154.59		3	2	101.13		3	2	322.85		3	2	909.84
	3	3	193.2		3	3	46.73		3	3	144.79		3	3	93.42		3	3	310.13		3	3	850.01
	Rep	Treat	DP		Rep	Treat	CG		Rep	Treat	PT		Rep	Treat	PN		Rep	Treat	MV		Rep	Treat	Total
	1	1	110.429		1	1	17.63		1	1	118.65		1	1	58.83		1	1	204.14		1	1	558.96
	1	2	176.053		1	2	40.27		1	2	151.72		1	2	87.75		1	2	292.829		1	2	700.01
	1	3	177.485		1	3	29.38		1	3	144.5		1	3	78.825		1	3	253.902		1	3	692.39
	2	1	115.85		2	1	24.42		2	1	115.65		2	1	48.14		2	1	200.745		2	1	600.91
	2	2	172.234		2	2	33.23		2	2	140.1		2	2	100.14		2	2	286.583		2	2	818.46
	2	3	133.742		2	3	39.41		2	3	135.52		2	3	74.38		2	3	247.324		2	3	665.81
	3	1	120.636		3	1	24.01		3	1	109.29		3	1	78.53		3	1	211.35		3	1	601.32
	3	2	200.103		3	2	37.19		3	2	129.84		3	2	98.53		3	2	316.54		3	2	796.65
	3	3	133.795		3	3	34.35		3	3	125.01		3	3	91.66		3	3	284.697		3	3	682.93

## Sheet: Chl. fluorescence 
		Chlorophyll fluorescence
	Winter	Winter	Winter	Winter		Winter	Winter	Winter	Winter		Winter	Winter	Winter	Winter		Winter	Winter	Winter	Winter
		Rep	Treat	F0			Rep	Treat	Fm			Rep	Treat	Fv			Rep	Treat	Fv/Fm
	R1T1	1	1	595.66		R1T1	1	1	3008.9		R1T1	1	1	2413.2		R1T1	1	1	0.8
	R1T2	1	2	700.67		R1T2	1	2	2927.2		R1T2	1	2	2226.5		R1T2	1	2	0.76
	R1T3	1	3	800.22		R1T3	1	3	2850.5		R1T3	1	3	2050.3		R1T3	1	3	0.7
	R2T1	2	1	584.38		R2T1	2	1	3067.6		R2T1	2	1	2483.2		R2T1	2	1	0.81
	R2T2	2	2	730.88		R2T2	2	2	2901.5		R2T2	2	2	2170.6		R2T2	2	2	0.75
	R2T3	2	3	833.78		R2T3	2	3	2830.9		R2T3	2	3	1997.1		R2T3	2	3	0.71
	R3T1	3	1	598.78		R3T1	3	1	3099.11		R3T1	3	1	2500.3		R3T1	3	1	0.81
	R3T2	3	2	754.11		R3T2	3	2	2906.11		R3T2	3	2	2152		R3T2	3	2	0.74
	R3T3	3	3	816.67		R3T3	3	3	2817.33		R3T3	3	3	2000.7		R3T3	3	3	0.67
	Summer	Summer	Summer	Summer		Summer	Summer	Summer	Summer		Summer	Summer	Summer	Summer		Summer	Summer	Summer	Summer
		Rep	Treat	F0			Rep	Treat	Fm			Rep	Treat	Fv			Rep	Treat	Fv/Fm
	R1T1	1	1	341.33		R1T1	1	1	2104.33		R1T1	1	1	1767.64		R1T1	1	1	0.83
	R1T2	1	2	400.78		R1T2	1	2	1886.11		R1T2	1	2	1565.47		R1T2	1	2	0.83
	R1T3	1	3	584.11		R1T3	1	3	1606.11		R1T3	1	3	1220.64		R1T3	1	3	0.76
	R2T1	2	1	363		R2T1	2	1	2065.44		R2T1	2	1	1714.32		R2T1	2	1	0.83
	R2T2	2	2	474.89		R2T2	2	2	1813.33		R2T2	2	2	1432.53		R2T2	2	2	0.79
	R2T3	2	3	585.11		R2T3	2	3	1712		R2T3	2	3	1215.52		R2T3	2	3	0.71
	R3T1	3	1	400.22		R3T1	3	1	2082		R3T1	3	1	1769.7		R3T1	3	1	0.85
	R3T2	3	2	496.33		R3T2	3	2	1762.11		R3T2	3	2	1462.55		R3T2	3	2	0.83
	R3T3	3	3	560.44		R3T3	3	3	1607.33		R3T3	3	3	1253.72		R3T3	3	3	0.78
